# Supplementary material for: The katanin A-subunits KATNA1 and KATNAL1 act co-operatively in mammalian meiosis and spermiogenesis to achieve male fertility
Source: Development. 2023 Nov 13;150(22):dev201956. doi: 10.1242/dev.201956 (PMC10690054; doi:10.1242/dev.201956)
Supplement: Table S3. Functional descriptions of selected KATNA1 (A1), KATNAL1 (AL1) and KATNB1 (B1) candidate testis binding proteins of interest. [file develop-150-201956-TableS3.xlsx]

## Sheet: Sheet1
Table S3. Functional descriptions of selected KATNA1 (A1), KATNAL1 (AL1) and KATNB1 (B1) candidate testis binding proteins of interest.
Gene name(s)	Protein name(s)	Function	Katanin IP significantly enriched in
Actin-related proteins
Actn1/Actn4	Alpha-actinin 1 and 4	F-actin cross-linking proteins and part of the membrane-associated spectrin protein family. ACTN4 has been localised to the mouse spermatid manchette perinuclear ring where it binds SEPT14 (Lin et al., 2020).	B1
Actr2 (Arp2)	Actin-related protein 2	Components of the ARP2/3 complex, which regulates (F-)actin filament polymerisation and mediates the formation of branched F-actin networks. Components are enriched in ectoplasmic specialisations (junctions between Sertoli cells and male germ cells), and data supports roles in blood-testis-barrier integrity, spermiogenesis and spermiation (Li et al., 2015; Lie et al., 2010; Liu et al., 2018; O'Do…	B1
Actr3 (Arp3)	Actin-related protein 3		AL1
Arpc2	Actin Related Protein 2/3 Complex Subunit 2		A1, B1
Arpc3	Actin Related Protein 2/3 Complex Subunit 3		AL1, B1
Arpc4	Actin Related Protein 2/3 Complex Subunit 4		A1, B1
Arpc5	Actin Related Protein 2/3 Complex Subunit 5		B1
Add1	Alpha adducin.	Actin-binding protein which promotes assembly of the spectrin-actin network. Functions in mammalian mitotic spindle assembly (in vitro), by maintaining the integrity of the centrioles/spindle poles (Chan et al., 2014; Hsu et al., 2018).	A1
Capza1	F-actin-capping protein subunit alpha-1	F-actin-capping proteins. They bind to the barbed-ends of F-actin to block monomer exchange.	A1, AL2, B1
Capza2	F-actin-capping protein subunit alpha-2		A1, AL2
Flna	Filamin a	Actin binding protein that promotes orthogonal branching of F-actin and links F-actin to membrane glycoproteins. Involved in ciliogenesis (Adams et al., 2012).	A1, B1
Gmfb	Glia Maturation Factor Beta	Actin depolymerisation factor which binds the ARP2/3 complex to remodel branched F-actin networks.	B1
Gsn	Gelsolin	Actin-modulating protein that caps the plus ends of actin monomers and filaments, blocking monomer exchange. Involved in F-actin nucleation and capable of severing F-actin.	A1
Myl6	Myosin light chain 6	Actin motor protein. Present in the mouse spermatid manchette and a testis interacting partner of SPATA6, a protein required for HTCA formation (Yuan et al., 2015).	A1
Pfn2	Profilin 2	Profilins bind actin monomers and promote F-actin formation. Involved in the negative regulation of endocytosis (Sangokoya and Blelloch, 2020).	A1
Sptan1	Spectrin alpha, non-erythrocytic 1	Part of the spectrin protein family. Spectrins are membrane-associated scaffolding proteins which link actin to the plasma membrane and are involved in intracellular organelle organisation.	B1
Zyx	Zyxin	Focal adhesion component and involved in F-actin polymerisation. Present in rat Sertoli cell junctions including ectoplasmic specialisations and tubulobulbar complexes, where data suggests it is an adapter between junctions and cytoskeletal filaments (F-actin, MTs, and intermediate filament) (Lee et al., 2004).	A1
MT-related proteins
Arl3	ADP-ribosylation factor -like protein 3	Small GTPase that is involved in intraflagellar transport and ciliogenesis. In mice, present in the spermatid manchette and required for normal sperm head shaping and tail development (Qi et al., 2013).	A1
Actr1a (Arp1)	Alpha-centractin	Essential components of the dynactin complex. Dynactin binds dynein and MTs, to aid dynein-mediated cargo transport along MTs. Dynactin drives chromosomes segregation in C. elegans spermatocytes (Barbosa et al., 2021) and its disruption leads to male infertility in Drosophila (Wu et al., 2016). ACTR1A localises to the Golgi apparatus, acrosome, manchette and centrioles of rat spermatids (Fouquet …	A1, B1
Dctn2	Dynactin subunit 2		A1
Dnaaf4 (Dyx1c1)	Dynein axonemal assembly factor 4	Conserved role in axonemal dynein assembly and ciliary motility. Required for mammalian male fertility (Tarkar et al., 2013).	A1
Mapre1 (Eb1)	MT associated protein RP/EB family member 1	MT plus-end tracking protein (+TIP). Regulates MT dynamics and organisation and promotes MT nucleation and elongation. Involved in mitotic spindle positioning and chromosome segregation, and negatively regulates actin nucleation in human cells. Regulates MT and actin networks in the rat Sertoli cell blood-testis-barrier (in vitro) (Tang et al., 2015; Wang et al., 2008).	B1
Nudc	Nuclear distribution C, dynein complex regulator	Nuclear movement protein that associates with dynein-dynactin complexes, tubulin and MT organising centres (MTOCs). Established roles in human mitosis including spindle formation, chromosome segregation and cytokinesis. Role in cell proliferation in humans.	A1, AL1, B1
Tuba1b/Tuba1c/ Tuba4a/Tuba8	Alpha-tubulin 1b, 1c, 4a and 8	Alpha tubulin subunits of MTs.	A1
Tubb4a/Tubb4b	Beta-tubulin 4a and 4b	Beta tubulin subunits of MTs.	A1
Intermediate filament related proteins
Vim	Vimentin	Type III intermediate filament protein, present throughout the Sertoli cell cytoplasm.	A1
Spermatogenesis related proteins
Acrbp	Acrosin- binding protein	Acrosomal protein. Required for the formation of the acrosomal granule during acrosome biogenesis and maintenance of a single acrosomal vesicle (Kanemori et al., 2016).	AL1
Fabp9	Fatty acid binding protein 9	Member of the fatty acid binding family, which have roles in fatty acid transport. FABP9 is a component of the mouse sperm perforatoirum and perinuclear theca and is involved in sperm head shaping (Selvaraj et al., 2010).	A1, AL1
Hspa2	Heat shock protein family A (Hsp70) member 2	Molecular chaperone essential for male fertility. Loss causes meiosis arrest at the end of pachytene and mass germ cell apoptosis in mouse spermatogenesis (Dix et al., 1996). Required for synaptonemal complex desynapsis in meiosis I prophase spermatocytes (Dix et al., 1997). Transition protein chaperone in spermiogenesis (Govin et al., 2006).	A1, B1
Tex15	Testis expressed 15, meiosis and synapsis associated	Essential for male meiosis, loss in mice causes meiosis arrest before mid-pachytene. Required for synaptonemal complex formation and meiotic recombination in spermatocytes (Yang et al., 2008). Involved in the testis piRNA pathway (Schöpp et al., 2020).	A1
Vesicle/membrane transport related proteins
Arf1/Arf2/Arf3	ADP ribosylation factor 1 and 3	Golgi apparatus associated small GTPases. Involved in Golgi vesicle budding and uncoating, intra-Golgi transport and cytokinesis.	A1
Erp29	Endoplasmic reticulum protein 29	Luminal ER protein, involved in ER to cis-Golgi transport.	A1, B1
Gdi2	GDP dissociation inhibitor 2	Negatively regulates intracellular membrane trafficking by keeping Rab proteins in their inactive state.	A1
Hspa8	Heat shock protein family A (Hsp70) member 8	A chaperone protein, that also mediates the ATP-dependent disassembly of clathrin-coated vesicles.	A1, AL1, B1
Lman1	Lectin, mannose binding 1	LMAN1 and MCFD2 complex to form a specific cargo receptor that is involved in ER to cis-Golgi protein transport.	A1
Mcfd2	Multiple coagulation factor deficiency 2, ER cargo receptor complex subunit		A1
Rab11fip1	RAB11 family interacting protein 1	Involved in the RAB11-dependent recycling of endosomal vesicles. Involved in vesicular trafficking events required for cytokinesis in mammalian cells.	B1
Rab14	RAB14, member RAS oncogene family	Rab GTPase. Regulates Golgi to endosome transport. Present in the mouse sperm acrosome and tail.	B1
Rab2a/Rab2b	RAB2A and 2B, member RAS oncogene family	Rab GTPases. Regulate ER to Golgi transport and the compacted morphology of the Golgi. Present in the Golgi apparatus of mammalian round spermatids and redistributed to the acrosome of elongating spermatids (Morohoshi et al., 2021; Mountjoy et al., 2008). Testis interacting proteins of FAM71F1, a regulator of acrosome formation (Morohoshi et al., 2021).	A1
Rab5a/Rab5b/Rab5c	RAB5A, 5B, and 5C member RAS oncogene family	Rab GTPases. RAB5 proteins are master regulators of early endosome trafficking (vesicle biogenesis, trafficking, early to late endosome maturation). Can contribute to exocytosis. Present in the acrosome of round spermatids (Ramalho-Santos et al., 2001).	A1
Rab6a/Rab6b	RAB6A and 6B, member RAS oncogene family	Rab GTPases. Regulates intra-Golgi transport, a variety of anterograde and retrograde Golgi transport pathways and the compacted morphology of the Golgi. Present in the round spermatid Golgi and is transported to the inner acrosomal/apical nuclear membrane during acrosome development(Da Costa et al., 2020; Ramalho-Santos et al., 2001). Knockout of RAB6 interactor VSP13B, results in failure of RAB…	B1
Sec31a	SEC31 homolog A, COPII coat complex component	Component of the COPII complex which mediates formation of ER transport vesicles.	A1
Vcp (p97)	Valosin containing protein	AAA-ATPase, which mediates intracellular membrane fusion and is involved in ER and the Golgi biogenesis. Involved in the disassembly and reassembly of the Golgi before and after mitosis.	B1
